# Supplementary material for: Photoelectrochemical Biosensor Based on 1D In2O3 Tube Decorated with 2D ZnIn2S4 Nanosheets for Sensitive PSA Detection
Source: Nanomaterials (Basel). 2025 Jun 3;15(11):855. doi: 10.3390/nano15110855 (PMC12157784; doi:10.3390/nano15110855)
Supplement: Supplementary file 1 [file nanomaterials-15-00855-s001.zip]

Archive with 1 entries (1 files):
- nanomaterials-3567405-supplementary.pdf
